# Supplementary material for: Photoinduced Processes in Lysine-Tryptophan-Lysine Tripeptide with L and D Tryptophan
Source: Int J Mol Sci. 2023 Feb 7;24(4):3331. doi: 10.3390/ijms24043331 (PMC9967182; doi:10.3390/ijms24043331)
Supplement: Supplementary file 1 [file ijms-24-03331-s001.zip]

Archive with 1 entries (1 files):
- ijms-2159829-supplementary.pdf
